# Supplementary material for: Micron-Sized Monodisperse Particle LiNi0.6Co0.2Mn0.2O2 Derived by Oxalate Solvothermal Process Combined with Calcination as Cathode Material for Lithium-Ion Batteries
Source: Materials (Basel). 2021 May 15;14(10):2576. doi: 10.3390/ma14102576 (PMC8155954; doi:10.3390/ma14102576)
Supplement: Supplementary file 1 [file materials-14-02576-s001.zip]

Archive with 1 entries (1 files):
- materials-1204373-supplementary.pdf
